# Supplementary material for: The Serum/Glucocorticoid-Regulated Kinase 1 Is Targeted by miR-19a in CD4+ T Cells
Source: Cells. 2022 Dec 29;12(1):133. doi: 10.3390/cells12010133 (PMC9818172; doi:10.3390/cells12010133)
Supplement: Supplementary file 1 [file cells-12-00133-s001.zip]

Archive with 1 entries (1 files):
- cells-1987981-supplementary.pdf
